# Supplementary material for: Comparative Analysis of Small-Molecule LIMK1/2 Inhibitors: Chemical Synthesis, Biochemistry, and Cellular Activity
Source: J Med Chem. 2022 Oct 7;65(20):13705–13. doi: 10.1021/acs.jmedchem.2c00751 (PMC9619402; doi:10.1021/acs.jmedchem.2c00751)
Supplement: Supplementary file 1 — jm2c00751_si_001.csv [file jm2c00751_si_001.csv]

Compound Name	DiscoveRx Gene Symbol	Entrez Gene Symbol	Percent Control	Compound Concentration (nM)
MDI-61220-003	AAK1	AAK1	40	1000
MDI-61220-003	ABL1(E255K)-phosphorylated	ABL1	0.1	1000
MDI-61220-003	ABL1(F317I)-nonphosphorylated	ABL1	0	1000
MDI-61220-003	ABL1(F317I)-phosphorylated	ABL1	6.1	1000
MDI-61220-003	ABL1(F317L)-nonphosphorylated	ABL1	0	1000
MDI-61220-003	ABL1(F317L)-phosphorylated	ABL1	2.5	1000
MDI-61220-003	ABL1(H396P)-nonphosphorylated	ABL1	0.05	1000
MDI-61220-003	ABL1(H396P)-phosphorylated	ABL1	0	1000
MDI-61220-003	ABL1(M351T)-phosphorylated	ABL1	0.7	1000
MDI-61220-003	ABL1(Q252H)-nonphosphorylated	ABL1	0	1000
MDI-61220-003	ABL1(Q252H)-phosphorylated	ABL1	0.2	1000
MDI-61220-003	ABL1(T315I)-nonphosphorylated	ABL1	0	1000
MDI-61220-003	ABL1(T315I)-phosphorylated	ABL1	1.7	1000
MDI-61220-003	ABL1(Y253F)-phosphorylated	ABL1	0.1	1000
MDI-61220-003	ABL1-nonphosphorylated	ABL1	0	1000
MDI-61220-003	ABL1-phosphorylated	ABL1	0	1000
MDI-61220-003	ABL2	ABL2	0.05	1000
MDI-61220-003	ACVR1	ACVR1	4.5	1000
MDI-61220-003	ACVR1B	ACVR1B	2.9	1000
MDI-61220-003	ACVR2A	ACVR2A	4.2	1000
MDI-61220-003	ACVR2B	ACVR2B	2.9	1000
MDI-61220-003	ACVRL1	ACVRL1	14	1000
MDI-61220-003	ADCK3	CABC1	49	1000
MDI-61220-003	ADCK4	ADCK4	29	1000
MDI-61220-003	AKT1	AKT1	95	1000
MDI-61220-003	AKT2	AKT2	100	1000
MDI-61220-003	AKT3	AKT3	100	1000
MDI-61220-003	ALK	ALK	64	1000
MDI-61220-003	ALK(C1156Y)	ALK	61	1000
MDI-61220-003	ALK(L1196M)	ALK	50	1000
MDI-61220-003	AMPK-alpha1	PRKAA1	30	1000
MDI-61220-003	AMPK-alpha2	PRKAA2	29	1000
MDI-61220-003	ANKK1	ANKK1	90	1000
MDI-61220-003	ARK5	NUAK1	93	1000
MDI-61220-003	ASK1	MAP3K5	100	1000
MDI-61220-003	ASK2	MAP3K6	97	1000
MDI-61220-003	AURKA	AURKA	44	1000
MDI-61220-003	AURKB	AURKB	28	1000
MDI-61220-003	AURKC	AURKC	38	1000
MDI-61220-003	AXL	AXL	8.2	1000
MDI-61220-003	BIKE	BMP2K	36	1000
MDI-61220-003	BLK	BLK	0	1000
MDI-61220-003	BMPR1A	BMPR1A	12	1000
MDI-61220-003	BMPR1B	BMPR1B	0	1000
MDI-61220-003	BMPR2	BMPR2	95	1000
MDI-61220-003	BMX	BMX	0	1000
MDI-61220-003	BRAF	BRAF	1.8	1000
MDI-61220-003	BRAF(V600E)	BRAF	0.2	1000
MDI-61220-003	BRK	PTK6	0.05	1000
MDI-61220-003	BRSK1	BRSK1	50	1000
MDI-61220-003	BRSK2	BRSK2	58	1000
MDI-61220-003	BTK	BTK	2.7	1000
MDI-61220-003	BUB1	BUB1	71	1000
MDI-61220-003	CAMK1	CAMK1	84	1000
MDI-61220-003	CAMK1B	PNCK	87	1000
MDI-61220-003	CAMK1D	CAMK1D	42	1000
MDI-61220-003	CAMK1G	CAMK1G	44	1000
MDI-61220-003	CAMK2A	CAMK2A	91	1000
MDI-61220-003	CAMK2B	CAMK2B	90	1000
MDI-61220-003	CAMK2D	CAMK2D	100	1000
MDI-61220-003	CAMK2G	CAMK2G	100	1000
MDI-61220-003	CAMK4	CAMK4	100	1000
MDI-61220-003	CAMKK1	CAMKK1	100	1000
MDI-61220-003	CAMKK2	CAMKK2	100	1000
MDI-61220-003	CASK	CASK	92	1000
MDI-61220-003	CDC2L1	CDK11B	41	1000
MDI-61220-003	CDC2L2	CDC2L2	29	1000
MDI-61220-003	CDC2L5	CDK13	47	1000
MDI-61220-003	CDK11	CDK19	100	1000
MDI-61220-003	CDK2	CDK2	99	1000
MDI-61220-003	CDK3	CDK3	88	1000
MDI-61220-003	CDK4	CDK4	4.1	1000
MDI-61220-003	CDK4-cyclinD1	CDK4	0.3	1000
MDI-61220-003	CDK4-cyclinD3	CDK4	11	1000
MDI-61220-003	CDK5	CDK5	99	1000
MDI-61220-003	CDK7	CDK7	78	1000
MDI-61220-003	CDK8	CDK8	90	1000
MDI-61220-003	CDK9	CDK9	98	1000
MDI-61220-003	CDKL1	CDKL1	56	1000
MDI-61220-003	CDKL2	CDKL2	0	1000
MDI-61220-003	CDKL3	CDKL3	0.5	1000
MDI-61220-003	CDKL5	CDKL5	100	1000
MDI-61220-003	CHEK1	CHEK1	96	1000
MDI-61220-003	CHEK2	CHEK2	95	1000
MDI-61220-003	CIT	CIT	40	1000
MDI-61220-003	CLK1	CLK1	87	1000
MDI-61220-003	CLK2	CLK2	93	1000
MDI-61220-003	CLK3	CLK3	88	1000
MDI-61220-003	CLK4	CLK4	97	1000
MDI-61220-003	CSF1R	CSF1R	0.15	1000
MDI-61220-003	CSF1R-autoinhibited	CSF1R	0.95	1000
MDI-61220-003	CSK	CSK	1.1	1000
MDI-61220-003	CSNK1A1	CSNK1A1	90	1000
MDI-61220-003	CSNK1A1L	CSNK1A1L	89	1000
MDI-61220-003	CSNK1D	CSNK1D	85	1000
MDI-61220-003	CSNK1E	CSNK1E	3.6	1000
MDI-61220-003	CSNK1G1	CSNK1G1	84	1000
MDI-61220-003	CSNK1G2	CSNK1G2	67	1000
MDI-61220-003	CSNK1G3	CSNK1G3	90	1000
MDI-61220-003	CSNK2A1	CSNK2A1	82	1000
MDI-61220-003	CSNK2A2	CSNK2A2	100	1000
MDI-61220-003	CTK	MATK	53	1000
MDI-61220-003	DAPK1	DAPK1	90	1000
MDI-61220-003	DAPK2	DAPK2	100	1000
MDI-61220-003	DAPK3	DAPK3	97	1000
MDI-61220-003	DCAMKL1	DCLK1	86	1000
MDI-61220-003	DCAMKL2	DCLK2	86	1000
MDI-61220-003	DCAMKL3	DCLK3	63	1000
MDI-61220-003	DDR1	DDR1	0.35	1000
MDI-61220-003	DDR2	DDR2	0.7	1000
MDI-61220-003	DLK	MAP3K12	14	1000
MDI-61220-003	DMPK	DMPK	100	1000
MDI-61220-003	DMPK2	CDC42BPG	14	1000
MDI-61220-003	DRAK1	STK17A	100	1000
MDI-61220-003	DRAK2	STK17B	100	1000
MDI-61220-003	DYRK1A	DYRK1A	100	1000
MDI-61220-003	DYRK1B	DYRK1B	91	1000
MDI-61220-003	DYRK2	DYRK2	74	1000
MDI-61220-003	EGFR	EGFR	11	1000
MDI-61220-003	EGFR(E746-A750del)	EGFR	19	1000
MDI-61220-003	EGFR(G719C)	EGFR	0.7	1000
MDI-61220-003	EGFR(G719S)	EGFR	3.1	1000
MDI-61220-003	EGFR(L747-E749del, A750P)	EGFR	13	1000
MDI-61220-003	EGFR(L747-S752del, P753S)	EGFR	0	1000
MDI-61220-003	EGFR(L747-T751del,Sins)	EGFR	21	1000
MDI-61220-003	EGFR(L858R)	EGFR	6.1	1000
MDI-61220-003	EGFR(L858R,T790M)	EGFR	33	1000
MDI-61220-003	EGFR(L861Q)	EGFR	4.3	1000
MDI-61220-003	EGFR(S752-I759del)	EGFR	17	1000
MDI-61220-003	EGFR(T790M)	EGFR	14	1000
MDI-61220-003	EIF2AK1	EIF2AK1	28	1000
MDI-61220-003	EPHA1	EPHA1	0.7	1000
MDI-61220-003	EPHA2	EPHA2	0	1000
MDI-61220-003	EPHA3	EPHA3	11	1000
MDI-61220-003	EPHA4	EPHA4	0.5	1000
MDI-61220-003	EPHA5	EPHA5	13	1000
MDI-61220-003	EPHA6	EPHA6	4	1000
MDI-61220-003	EPHA7	EPHA7	94	1000
MDI-61220-003	EPHA8	EPHA8	1.3	1000
MDI-61220-003	EPHB1	EPHB1	1.4	1000
MDI-61220-003	EPHB2	EPHB2	1.5	1000
MDI-61220-003	EPHB3	EPHB3	23	1000
MDI-61220-003	EPHB4	EPHB4	1.8	1000
MDI-61220-003	EPHB6	EPHB6	0	1000
MDI-61220-003	ERBB2	ERBB2	5.3	1000
MDI-61220-003	ERBB3	ERBB3	0	1000
MDI-61220-003	ERBB4	ERBB4	0.45	1000
MDI-61220-003	ERK1	MAPK3	95	1000
MDI-61220-003	ERK2	MAPK1	98	1000
MDI-61220-003	ERK3	MAPK6	50	1000
MDI-61220-003	ERK4	MAPK4	87	1000
MDI-61220-003	ERK5	MAPK7	19	1000
MDI-61220-003	ERK8	MAPK15	86	1000
MDI-61220-003	ERN1	ERN1	71	1000
MDI-61220-003	FAK	PTK2	78	1000
MDI-61220-003	FER	FER	19	1000
MDI-61220-003	FES	FES	6.6	1000
MDI-61220-003	FGFR1	FGFR1	0.7	1000
MDI-61220-003	FGFR2	FGFR2	0	1000
MDI-61220-003	FGFR3	FGFR3	1.8	1000
MDI-61220-003	FGFR3(G697C)	FGFR3	3.4	1000
MDI-61220-003	FGFR4	FGFR4	8.7	1000
MDI-61220-003	FGR	FGR	1.6	1000
MDI-61220-003	FLT1	FLT1	1.8	1000
MDI-61220-003	FLT3	FLT3	8.3	1000
MDI-61220-003	FLT3(D835H)	FLT3	12	1000
MDI-61220-003	FLT3(D835V)	FLT3	11	1000
MDI-61220-003	FLT3(D835Y)	FLT3	26	1000
MDI-61220-003	FLT3(ITD)	FLT3	32	1000
MDI-61220-003	FLT3(ITD,D835V)	FLT3	94	1000
MDI-61220-003	FLT3(ITD,F691L)	FLT3	27	1000
MDI-61220-003	FLT3(K663Q)	FLT3	11	1000
MDI-61220-003	FLT3(N841I)	FLT3	0.95	1000
MDI-61220-003	FLT3(R834Q)	FLT3	27	1000
MDI-61220-003	FLT3-autoinhibited	FLT3	52	1000
MDI-61220-003	FLT4	FLT4	0.35	1000
MDI-61220-003	FRK	FRK	0	1000
MDI-61220-003	FYN	FYN	0	1000
MDI-61220-003	GAK	GAK	2	1000
MDI-61220-003	GCN2(Kin.Dom.2,S808G)	EIF2AK4	0.9	1000
MDI-61220-003	GRK1	GRK1	83	1000
MDI-61220-003	GRK2	ADRBK1	100	1000
MDI-61220-003	GRK3	ADRBK2	73	1000
MDI-61220-003	GRK4	GRK4	77	1000
MDI-61220-003	GRK7	GRK7	100	1000
MDI-61220-003	GSK3A	GSK3A	100	1000
MDI-61220-003	GSK3B	GSK3B	96	1000
MDI-61220-003	HASPIN	GSG2	63	1000
MDI-61220-003	HCK	HCK	0.2	1000
MDI-61220-003	HIPK1	HIPK1	100	1000
MDI-61220-003	HIPK2	HIPK2	92	1000
MDI-61220-003	HIPK3	HIPK3	93	1000
MDI-61220-003	HIPK4	HIPK4	90	1000
MDI-61220-003	HPK1	MAP4K1	0	1000
MDI-61220-003	HUNK	HUNK	27	1000
MDI-61220-003	ICK	ICK	89	1000
MDI-61220-003	IGF1R	IGF1R	81	1000
MDI-61220-003	IKK-alpha	CHUK	100	1000
MDI-61220-003	IKK-beta	IKBKB	100	1000
MDI-61220-003	IKK-epsilon	IKBKE	53	1000
MDI-61220-003	INSR	INSR	55	1000
MDI-61220-003	INSRR	INSRR	85	1000
MDI-61220-003	IRAK1	IRAK1	26	1000
MDI-61220-003	IRAK3	IRAK3	85	1000
MDI-61220-003	IRAK4	IRAK4	87	1000
MDI-61220-003	ITK	ITK	89	1000
MDI-61220-003	JAK1(JH1domain-catalytic)	JAK1	100	1000
MDI-61220-003	JAK1(JH2domain-pseudokinase)	JAK1	87	1000
MDI-61220-003	JAK2(JH1domain-catalytic)	JAK2	27	1000
MDI-61220-003	JAK3(JH1domain-catalytic)	JAK3	38	1000
MDI-61220-003	JNK1	MAPK8	0.1	1000
MDI-61220-003	JNK2	MAPK9	0.9	1000
MDI-61220-003	JNK3	MAPK10	0.75	1000
MDI-61220-003	KIT	KIT	0	1000
MDI-61220-003	KIT(A829P)	KIT	10	1000
MDI-61220-003	KIT(D816H)	KIT	2.9	1000
MDI-61220-003	KIT(D816V)	KIT	0	1000
MDI-61220-003	KIT(L576P)	KIT	0.35	1000
MDI-61220-003	KIT(V559D)	KIT	0	1000
MDI-61220-003	KIT(V559D,T670I)	KIT	17	1000
MDI-61220-003	KIT(V559D,V654A)	KIT	1.8	1000
MDI-61220-003	KIT-autoinhibited	KIT	0.6	1000
MDI-61220-003	LATS1	LATS1	46	1000
MDI-61220-003	LATS2	LATS2	53	1000
MDI-61220-003	LCK	LCK	2	1000
MDI-61220-003	LIMK1	LIMK1	0	1000
MDI-61220-003	LIMK2	LIMK2	1.1	1000
MDI-61220-003	LKB1	STK11	92	1000
MDI-61220-003	LOK	STK10	0.9	1000
MDI-61220-003	LRRK2	LRRK2	83	1000
MDI-61220-003	LRRK2(G2019S)	LRRK2	89	1000
MDI-61220-003	LTK	LTK	96	1000
MDI-61220-003	LYN	LYN	0.4	1000
MDI-61220-003	LZK	MAP3K13	32	1000
MDI-61220-003	MAK	MAK	81	1000
MDI-61220-003	MAP3K1	MAP3K1	83	1000
MDI-61220-003	MAP3K15	MAP3K15	59	1000
MDI-61220-003	MAP3K2	MAP3K2	0.15	1000
MDI-61220-003	MAP3K3	MAP3K3	2.8	1000
MDI-61220-003	MAP3K4	MAP3K4	0	1000
MDI-61220-003	MAP4K2	MAP4K2	19	1000
MDI-61220-003	MAP4K3	MAP4K3	41	1000
MDI-61220-003	MAP4K4	MAP4K4	55	1000
MDI-61220-003	MAP4K5	MAP4K5	1.6	1000
MDI-61220-003	MAPKAPK2	MAPKAPK2	100	1000
MDI-61220-003	MAPKAPK5	MAPKAPK5	97	1000
MDI-61220-003	MARK1	MARK1	34	1000
MDI-61220-003	MARK2	MARK2	56	1000
MDI-61220-003	MARK3	MARK3	14	1000
MDI-61220-003	MARK4	MARK4	49	1000
MDI-61220-003	MAST1	MAST1	82	1000
MDI-61220-003	MEK1	MAP2K1	0.1	1000
MDI-61220-003	MEK2	MAP2K2	0	1000
MDI-61220-003	MEK3	MAP2K3	24	1000
MDI-61220-003	MEK4	MAP2K4	5	1000
MDI-61220-003	MEK5	MAP2K5	0.1	1000
MDI-61220-003	MEK6	MAP2K6	90	1000
MDI-61220-003	MELK	MELK	56	1000
MDI-61220-003	MERTK	MERTK	3.8	1000
MDI-61220-003	MET	MET	30	1000
MDI-61220-003	MET(M1250T)	MET	54	1000
MDI-61220-003	MET(Y1235D)	MET	45	1000
MDI-61220-003	MINK	MINK1	5.5	1000
MDI-61220-003	MKK7	MAP2K7	91	1000
MDI-61220-003	MKNK1	MKNK1	13	1000
MDI-61220-003	MKNK2	MKNK2	27	1000
MDI-61220-003	MLCK	MYLK3	1.3	1000
MDI-61220-003	MLK1	MAP3K9	16	1000
MDI-61220-003	MLK2	MAP3K10	0	1000
MDI-61220-003	MLK3	MAP3K11	35	1000
MDI-61220-003	MRCKA	CDC42BPA	85	1000
MDI-61220-003	MRCKB	CDC42BPB	69	1000
MDI-61220-003	MST1	STK4	12	1000
MDI-61220-003	MST1R	MST1R	37	1000
MDI-61220-003	MST2	STK3	53	1000
MDI-61220-003	MST3	STK24	31	1000
MDI-61220-003	MST4	MST4	4.4	1000
MDI-61220-003	MTOR	MTOR	85	1000
MDI-61220-003	MUSK	MUSK	50	1000
MDI-61220-003	MYLK	MYLK	93	1000
MDI-61220-003	MYLK2	MYLK2	4.7	1000
MDI-61220-003	MYLK4	MYLK4	32	1000
MDI-61220-003	MYO3A	MYO3A	98	1000
MDI-61220-003	MYO3B	MYO3B	41	1000
MDI-61220-003	NDR1	STK38	94	1000
MDI-61220-003	NDR2	STK38L	47	1000
MDI-61220-003	NEK1	NEK1	81	1000
MDI-61220-003	NEK10	NEK10	87	1000
MDI-61220-003	NEK11	NEK11	31	1000
MDI-61220-003	NEK2	NEK2	2.7	1000
MDI-61220-003	NEK3	NEK3	92	1000
MDI-61220-003	NEK4	NEK4	73	1000
MDI-61220-003	NEK5	NEK5	81	1000
MDI-61220-003	NEK6	NEK6	100	1000
MDI-61220-003	NEK7	NEK7	100	1000
MDI-61220-003	NEK9	NEK9	99	1000
MDI-61220-003	NIK	MAP3K14	87	1000
MDI-61220-003	NIM1	MGC42105	98	1000
MDI-61220-003	NLK	NLK	23	1000
MDI-61220-003	OSR1	OXSR1	100	1000
MDI-61220-003	p38-alpha	MAPK14	25	1000
MDI-61220-003	p38-beta	MAPK11	24	1000
MDI-61220-003	p38-delta	MAPK13	100	1000
MDI-61220-003	p38-gamma	MAPK12	80	1000
MDI-61220-003	PAK1	PAK1	3.2	1000
MDI-61220-003	PAK2	PAK2	9.3	1000
MDI-61220-003	PAK3	PAK3	28	1000
MDI-61220-003	PAK4	PAK4	42	1000
MDI-61220-003	PAK6	PAK6	48	1000
MDI-61220-003	PAK7	PAK7	28	1000
MDI-61220-003	PCTK1	CDK16	96	1000
MDI-61220-003	PCTK2	CDK17	72	1000
MDI-61220-003	PCTK3	CDK18	99	1000
MDI-61220-003	PDGFRA	PDGFRA	0.8	1000
MDI-61220-003	PDGFRB	PDGFRB	0	1000
MDI-61220-003	PDPK1	PDPK1	53	1000
MDI-61220-003	PFCDPK1(P.falciparum)	CDPK1	0.15	1000
MDI-61220-003	PFPK5(P.falciparum)	MAL13P1.279	75	1000
MDI-61220-003	PFTAIRE2	CDK15	99	1000
MDI-61220-003	PFTK1	CDK14	96	1000
MDI-61220-003	PHKG1	PHKG1	84	1000
MDI-61220-003	PHKG2	PHKG2	0	1000
MDI-61220-003	PIK3C2B	PIK3C2B	3.9	1000
MDI-61220-003	PIK3C2G	PIK3C2G	93	1000
MDI-61220-003	PIK3CA	PIK3CA	88	1000
MDI-61220-003	PIK3CA(C420R)	PIK3CA	88	1000
MDI-61220-003	PIK3CA(E542K)	PIK3CA	90	1000
MDI-61220-003	PIK3CA(E545A)	PIK3CA	100	1000
MDI-61220-003	PIK3CA(E545K)	PIK3CA	78	1000
MDI-61220-003	PIK3CA(H1047L)	PIK3CA	98	1000
MDI-61220-003	PIK3CA(H1047Y)	PIK3CA	99	1000
MDI-61220-003	PIK3CA(I800L)	PIK3CA	92	1000
MDI-61220-003	PIK3CA(M1043I)	PIK3CA	92	1000
MDI-61220-003	PIK3CA(Q546K)	PIK3CA	97	1000
MDI-61220-003	PIK3CB	PIK3CB	90	1000
MDI-61220-003	PIK3CD	PIK3CD	29	1000
MDI-61220-003	PIK3CG	PIK3CG	77	1000
MDI-61220-003	PIK4CB	PI4KB	72	1000
MDI-61220-003	PIKFYVE	PIKFYVE	19	1000
MDI-61220-003	PIM1	PIM1	88	1000
MDI-61220-003	PIM2	PIM2	100	1000
MDI-61220-003	PIM3	PIM3	78	1000
MDI-61220-003	PIP5K1A	PIP5K1A	59	1000
MDI-61220-003	PIP5K1C	PIP5K1C	100	1000
MDI-61220-003	PIP5K2B	PIP4K2B	66	1000
MDI-61220-003	PIP5K2C	PIP4K2C	0.4	1000
MDI-61220-003	PKAC-alpha	PRKACA	45	1000
MDI-61220-003	PKAC-beta	PRKACB	75	1000
MDI-61220-003	PKMYT1	PKMYT1	93	1000
MDI-61220-003	PKN1	PKN1	71	1000
MDI-61220-003	PKN2	PKN2	100	1000
MDI-61220-003	PKNB(M.tuberculosis)	pknB	1	1000
MDI-61220-003	PLK1	PLK1	100	1000
MDI-61220-003	PLK2	PLK2	95	1000
MDI-61220-003	PLK3	PLK3	85	1000
MDI-61220-003	PLK4	PLK4	84	1000
MDI-61220-003	PRKCD	PRKCD	55	1000
MDI-61220-003	PRKCE	PRKCE	99	1000
MDI-61220-003	PRKCH	PRKCH	95	1000
MDI-61220-003	PRKCI	PRKCI	87	1000
MDI-61220-003	PRKCQ	PRKCQ	31	1000
MDI-61220-003	PRKD1	PRKD1	69	1000
MDI-61220-003	PRKD2	PRKD2	0.75	1000
MDI-61220-003	PRKD3	PRKD3	8.4	1000
MDI-61220-003	PRKG1	PRKG1	87	1000
MDI-61220-003	PRKG2	PRKG2	97	1000
MDI-61220-003	PRKR	EIF2AK2	65	1000
MDI-61220-003	PRKX	PRKX	94	1000
MDI-61220-003	PRP4	PRPF4B	95	1000
MDI-61220-003	PYK2	PTK2B	93	1000
MDI-61220-003	QSK	KIAA0999	5.3	1000
MDI-61220-003	RAF1	RAF1	0	1000
MDI-61220-003	RET	RET	0.05	1000
MDI-61220-003	RET(M918T)	RET	0	1000
MDI-61220-003	RET(V804L)	RET	10	1000
MDI-61220-003	RET(V804M)	RET	9.9	1000
MDI-61220-003	RIOK1	RIOK1	24	1000
MDI-61220-003	RIOK2	RIOK2	78	1000
MDI-61220-003	RIOK3	RIOK3	28	1000
MDI-61220-003	RIPK1	RIPK1	4.3	1000
MDI-61220-003	RIPK2	RIPK2	0	1000
MDI-61220-003	RIPK4	RIPK4	68	1000
MDI-61220-003	RIPK5	DSTYK	15	1000
MDI-61220-003	ROCK1	ROCK1	95	1000
MDI-61220-003	ROCK2	ROCK2	89	1000
MDI-61220-003	ROS1	ROS1	89	1000
MDI-61220-003	RPS6KA4(Kin.Dom.1-N-terminal)	RPS6KA4	90	1000
MDI-61220-003	RPS6KA4(Kin.Dom.2-C-terminal)	RPS6KA4	95	1000
MDI-61220-003	RPS6KA5(Kin.Dom.1-N-terminal)	RPS6KA5	93	1000
MDI-61220-003	RPS6KA5(Kin.Dom.2-C-terminal)	RPS6KA5	100	1000
MDI-61220-003	RSK1(Kin.Dom.1-N-terminal)	RPS6KA1	36	1000
MDI-61220-003	RSK1(Kin.Dom.2-C-terminal)	RPS6KA1	16	1000
MDI-61220-003	RSK2(Kin.Dom.1-N-terminal)	RPS6KA3	13	1000
MDI-61220-003	RSK2(Kin.Dom.2-C-terminal)	RPS6KA3	3.1	1000
MDI-61220-003	RSK3(Kin.Dom.1-N-terminal)	RPS6KA2	88	1000
MDI-61220-003	RSK3(Kin.Dom.2-C-terminal)	RPS6KA2	62	1000
MDI-61220-003	RSK4(Kin.Dom.1-N-terminal)	RPS6KA6	69	1000
MDI-61220-003	RSK4(Kin.Dom.2-C-terminal)	RPS6KA6	5.7	1000
MDI-61220-003	S6K1	RPS6KB1	82	1000
MDI-61220-003	SBK1	SBK1	94	1000
MDI-61220-003	SGK	SGK1	100	1000
MDI-61220-003	SgK110	SgK110	100	1000
MDI-61220-003	SGK2	SGK2	96	1000
MDI-61220-003	SGK3	SGK3	89	1000
MDI-61220-003	SIK	SIK1	1.3	1000
MDI-61220-003	SIK2	SIK2	0	1000
MDI-61220-003	SLK	SLK	2.8	1000
MDI-61220-003	SNARK	NUAK2	9.8	1000
MDI-61220-003	SNRK	SNRK	93	1000
MDI-61220-003	SRC	SRC	0.1	1000
MDI-61220-003	SRMS	SRMS	10	1000
MDI-61220-003	SRPK1	SRPK1	100	1000
MDI-61220-003	SRPK2	SRPK2	93	1000
MDI-61220-003	SRPK3	SRPK3	92	1000
MDI-61220-003	STK16	STK16	27	1000
MDI-61220-003	STK33	STK33	73	1000
MDI-61220-003	STK35	STK35	7.6	1000
MDI-61220-003	STK36	STK36	0	1000
MDI-61220-003	STK39	STK39	53	1000
MDI-61220-003	SYK	SYK	21	1000
MDI-61220-003	TAK1	MAP3K7	72	1000
MDI-61220-003	TAOK1	TAOK1	4.1	1000
MDI-61220-003	TAOK2	TAOK2	1.1	1000
MDI-61220-003	TAOK3	TAOK3	2.1	1000
MDI-61220-003	TBK1	TBK1	77	1000
MDI-61220-003	TEC	TEC	15	1000
MDI-61220-003	TESK1	TESK1	2.3	1000
MDI-61220-003	TGFBR1	TGFBR1	0	1000
MDI-61220-003	TGFBR2	TGFBR2	17	1000
MDI-61220-003	TIE1	TIE1	22	1000
MDI-61220-003	TIE2	TEK	3.1	1000
MDI-61220-003	TLK1	TLK1	91	1000
MDI-61220-003	TLK2	TLK2	95	1000
MDI-61220-003	TNIK	TNIK	16	1000
MDI-61220-003	TNK1	TNK1	1.1	1000
MDI-61220-003	TNK2	TNK2	0.8	1000
MDI-61220-003	TNNI3K	TNNI3K	4.5	1000
MDI-61220-003	TRKA	NTRK1	6.8	1000
MDI-61220-003	TRKB	NTRK2	0.1	1000
MDI-61220-003	TRKC	NTRK3	47	1000
MDI-61220-003	TRPM6	TRPM6	55	1000
MDI-61220-003	TSSK1B	TSSK1B	55	1000
MDI-61220-003	TSSK3	TSSK3	87	1000
MDI-61220-003	TTK	TTK	62	1000
MDI-61220-003	TXK	TXK	1.1	1000
MDI-61220-003	TYK2(JH1domain-catalytic)	TYK2	29	1000
MDI-61220-003	TYK2(JH2domain-pseudokinase)	TYK2	89	1000
MDI-61220-003	TYRO3	TYRO3	7.7	1000
MDI-61220-003	ULK1	ULK1	69	1000
MDI-61220-003	ULK2	ULK2	74	1000
MDI-61220-003	ULK3	ULK3	49	1000
MDI-61220-003	VEGFR2	KDR	0.9	1000
MDI-61220-003	VPS34	PIK3C3	100	1000
MDI-61220-003	VRK2	VRK2	91	1000
MDI-61220-003	WEE1	WEE1	42	1000
MDI-61220-003	WEE2	WEE2	35	1000
MDI-61220-003	WNK1	WNK1	89	1000
MDI-61220-003	WNK2	WNK2	19	1000
MDI-61220-003	WNK3	WNK3	74	1000
MDI-61220-003	WNK4	WNK4	0	1000
MDI-61220-003	YANK1	STK32A	19	1000
MDI-61220-003	YANK2	STK32B	0.5	1000
MDI-61220-003	YANK3	STK32C	70	1000
MDI-61220-003	YES	YES1	0.4	1000
MDI-61220-003	YSK1	STK25	99	1000
MDI-61220-003	YSK4	MAP3K19	0.1	1000
MDI-61220-003	ZAK	ZAK	0.45	1000
MDI-61220-003	ZAP70	ZAP70	61	1000
MDI-61331-003	AAK1	AAK1	42	1000
MDI-61331-003	ABL1(E255K)-phosphorylated	ABL1	97	1000
MDI-61331-003	ABL1(F317I)-nonphosphorylated	ABL1	95	1000
MDI-61331-003	ABL1(F317I)-phosphorylated	ABL1	93	1000
MDI-61331-003	ABL1(F317L)-nonphosphorylated	ABL1	98	1000
MDI-61331-003	ABL1(F317L)-phosphorylated	ABL1	100	1000
MDI-61331-003	ABL1(H396P)-nonphosphorylated	ABL1	76	1000
MDI-61331-003	ABL1(H396P)-phosphorylated	ABL1	92	1000
MDI-61331-003	ABL1(M351T)-phosphorylated	ABL1	100	1000
MDI-61331-003	ABL1(Q252H)-nonphosphorylated	ABL1	94	1000
MDI-61331-003	ABL1(Q252H)-phosphorylated	ABL1	69	1000
MDI-61331-003	ABL1(T315I)-nonphosphorylated	ABL1	100	1000
MDI-61331-003	ABL1(T315I)-phosphorylated	ABL1	83	1000
MDI-61331-003	ABL1(Y253F)-phosphorylated	ABL1	67	1000
MDI-61331-003	ABL1-nonphosphorylated	ABL1	85	1000
MDI-61331-003	ABL1-phosphorylated	ABL1	92	1000
MDI-61331-003	ABL2	ABL2	100	1000
MDI-61331-003	ACVR1	ACVR1	91	1000
MDI-61331-003	ACVR1B	ACVR1B	78	1000
MDI-61331-003	ACVR2A	ACVR2A	81	1000
MDI-61331-003	ACVR2B	ACVR2B	73	1000
MDI-61331-003	ACVRL1	ACVRL1	100	1000
MDI-61331-003	ADCK3	CABC1	100	1000
MDI-61331-003	ADCK4	ADCK4	81	1000
MDI-61331-003	AKT1	AKT1	90	1000
MDI-61331-003	AKT2	AKT2	89	1000
MDI-61331-003	AKT3	AKT3	100	1000
MDI-61331-003	ALK	ALK	90	1000
MDI-61331-003	ALK(C1156Y)	ALK	95	1000
MDI-61331-003	ALK(L1196M)	ALK	91	1000
MDI-61331-003	AMPK-alpha1	PRKAA1	99	1000
MDI-61331-003	AMPK-alpha2	PRKAA2	92	1000
MDI-61331-003	ANKK1	ANKK1	97	1000
MDI-61331-003	ARK5	NUAK1	100	1000
MDI-61331-003	ASK1	MAP3K5	46	1000
MDI-61331-003	ASK2	MAP3K6	71	1000
MDI-61331-003	AURKA	AURKA	73	1000
MDI-61331-003	AURKB	AURKB	99	1000
MDI-61331-003	AURKC	AURKC	63	1000
MDI-61331-003	AXL	AXL	87	1000
MDI-61331-003	BIKE	BMP2K	8.2	1000
MDI-61331-003	BLK	BLK	100	1000
MDI-61331-003	BMPR1A	BMPR1A	72	1000
MDI-61331-003	BMPR1B	BMPR1B	50	1000
MDI-61331-003	BMPR2	BMPR2	86	1000
MDI-61331-003	BMX	BMX	99	1000
MDI-61331-003	BRAF	BRAF	99	1000
MDI-61331-003	BRAF(V600E)	BRAF	100	1000
MDI-61331-003	BRK	PTK6	81	1000
MDI-61331-003	BRSK1	BRSK1	100	1000
MDI-61331-003	BRSK2	BRSK2	96	1000
MDI-61331-003	BTK	BTK	100	1000
MDI-61331-003	BUB1	BUB1	77	1000
MDI-61331-003	CAMK1	CAMK1	75	1000
MDI-61331-003	CAMK1B	PNCK	100	1000
MDI-61331-003	CAMK1D	CAMK1D	78	1000
MDI-61331-003	CAMK1G	CAMK1G	95	1000
MDI-61331-003	CAMK2A	CAMK2A	79	1000
MDI-61331-003	CAMK2B	CAMK2B	91	1000
MDI-61331-003	CAMK2D	CAMK2D	100	1000
MDI-61331-003	CAMK2G	CAMK2G	99	1000
MDI-61331-003	CAMK4	CAMK4	100	1000
MDI-61331-003	CAMKK1	CAMKK1	100	1000
MDI-61331-003	CAMKK2	CAMKK2	96	1000
MDI-61331-003	CASK	CASK	91	1000
MDI-61331-003	CDC2L1	CDK11B	84	1000
MDI-61331-003	CDC2L2	CDC2L2	100	1000
MDI-61331-003	CDC2L5	CDK13	62	1000
MDI-61331-003	CDK11	CDK19	96	1000
MDI-61331-003	CDK2	CDK2	100	1000
MDI-61331-003	CDK3	CDK3	85	1000
MDI-61331-003	CDK4	CDK4	100	1000
MDI-61331-003	CDK4-cyclinD1	CDK4	100	1000
MDI-61331-003	CDK4-cyclinD3	CDK4	88	1000
MDI-61331-003	CDK5	CDK5	86	1000
MDI-61331-003	CDK7	CDK7	94	1000
MDI-61331-003	CDK8	CDK8	94	1000
MDI-61331-003	CDK9	CDK9	90	1000
MDI-61331-003	CDKL1	CDKL1	95	1000
MDI-61331-003	CDKL2	CDKL2	85	1000
MDI-61331-003	CDKL3	CDKL3	100	1000
MDI-61331-003	CDKL5	CDKL5	90	1000
MDI-61331-003	CHEK1	CHEK1	100	1000
MDI-61331-003	CHEK2	CHEK2	86	1000
MDI-61331-003	CIT	CIT	91	1000
MDI-61331-003	CLK1	CLK1	39	1000
MDI-61331-003	CLK2	CLK2	23	1000
MDI-61331-003	CLK3	CLK3	60	1000
MDI-61331-003	CLK4	CLK4	23	1000
MDI-61331-003	CSF1R	CSF1R	83	1000
MDI-61331-003	CSF1R-autoinhibited	CSF1R	95	1000
MDI-61331-003	CSK	CSK	6.5	1000
MDI-61331-003	CSNK1A1	CSNK1A1	80	1000
MDI-61331-003	CSNK1A1L	CSNK1A1L	95	1000
MDI-61331-003	CSNK1D	CSNK1D	98	1000
MDI-61331-003	CSNK1E	CSNK1E	72	1000
MDI-61331-003	CSNK1G1	CSNK1G1	79	1000
MDI-61331-003	CSNK1G2	CSNK1G2	88	1000
MDI-61331-003	CSNK1G3	CSNK1G3	97	1000
MDI-61331-003	CSNK2A1	CSNK2A1	84	1000
MDI-61331-003	CSNK2A2	CSNK2A2	100	1000
MDI-61331-003	CTK	MATK	82	1000
MDI-61331-003	DAPK1	DAPK1	80	1000
MDI-61331-003	DAPK2	DAPK2	96	1000
MDI-61331-003	DAPK3	DAPK3	87	1000
MDI-61331-003	DCAMKL1	DCLK1	84	1000
MDI-61331-003	DCAMKL2	DCLK2	100	1000
MDI-61331-003	DCAMKL3	DCLK3	100	1000
MDI-61331-003	DDR1	DDR1	100	1000
MDI-61331-003	DDR2	DDR2	84	1000
MDI-61331-003	DLK	MAP3K12	96	1000
MDI-61331-003	DMPK	DMPK	98	1000
MDI-61331-003	DMPK2	CDC42BPG	81	1000
MDI-61331-003	DRAK1	STK17A	100	1000
MDI-61331-003	DRAK2	STK17B	100	1000
MDI-61331-003	DYRK1A	DYRK1A	60	1000
MDI-61331-003	DYRK1B	DYRK1B	96	1000
MDI-61331-003	DYRK2	DYRK2	62	1000
MDI-61331-003	EGFR	EGFR	99	1000
MDI-61331-003	EGFR(E746-A750del)	EGFR	97	1000
MDI-61331-003	EGFR(G719C)	EGFR	88	1000
MDI-61331-003	EGFR(G719S)	EGFR	93	1000
MDI-61331-003	EGFR(L747-E749del, A750P)	EGFR	99	1000
MDI-61331-003	EGFR(L747-S752del, P753S)	EGFR	99	1000
MDI-61331-003	EGFR(L747-T751del,Sins)	EGFR	100	1000
MDI-61331-003	EGFR(L858R)	EGFR	100	1000
MDI-61331-003	EGFR(L858R,T790M)	EGFR	71	1000
MDI-61331-003	EGFR(L861Q)	EGFR	79	1000
MDI-61331-003	EGFR(S752-I759del)	EGFR	78	1000
MDI-61331-003	EGFR(T790M)	EGFR	100	1000
MDI-61331-003	EIF2AK1	EIF2AK1	95	1000
MDI-61331-003	EPHA1	EPHA1	97	1000
MDI-61331-003	EPHA2	EPHA2	74	1000
MDI-61331-003	EPHA3	EPHA3	80	1000
MDI-61331-003	EPHA4	EPHA4	90	1000
MDI-61331-003	EPHA5	EPHA5	91	1000
MDI-61331-003	EPHA6	EPHA6	96	1000
MDI-61331-003	EPHA7	EPHA7	94	1000
MDI-61331-003	EPHA8	EPHA8	87	1000
MDI-61331-003	EPHB1	EPHB1	99	1000
MDI-61331-003	EPHB2	EPHB2	100	1000
MDI-61331-003	EPHB3	EPHB3	100	1000
MDI-61331-003	EPHB4	EPHB4	83	1000
MDI-61331-003	EPHB6	EPHB6	100	1000
MDI-61331-003	ERBB2	ERBB2	81	1000
MDI-61331-003	ERBB3	ERBB3	100	1000
MDI-61331-003	ERBB4	ERBB4	100	1000
MDI-61331-003	ERK1	MAPK3	97	1000
MDI-61331-003	ERK2	MAPK1	91	1000
MDI-61331-003	ERK3	MAPK6	98	1000
MDI-61331-003	ERK4	MAPK4	91	1000
MDI-61331-003	ERK5	MAPK7	85	1000
MDI-61331-003	ERK8	MAPK15	98	1000
MDI-61331-003	ERN1	ERN1	87	1000
MDI-61331-003	FAK	PTK2	95	1000
MDI-61331-003	FER	FER	100	1000
MDI-61331-003	FES	FES	87	1000
MDI-61331-003	FGFR1	FGFR1	90	1000
MDI-61331-003	FGFR2	FGFR2	89	1000
MDI-61331-003	FGFR3	FGFR3	98	1000
MDI-61331-003	FGFR3(G697C)	FGFR3	100	1000
MDI-61331-003	FGFR4	FGFR4	100	1000
MDI-61331-003	FGR	FGR	90	1000
MDI-61331-003	FLT1	FLT1	96	1000
MDI-61331-003	FLT3	FLT3	95	1000
MDI-61331-003	FLT3(D835H)	FLT3	81	1000
MDI-61331-003	FLT3(D835V)	FLT3	89	1000
MDI-61331-003	FLT3(D835Y)	FLT3	49	1000
MDI-61331-003	FLT3(ITD)	FLT3	76	1000
MDI-61331-003	FLT3(ITD,D835V)	FLT3	74	1000
MDI-61331-003	FLT3(ITD,F691L)	FLT3	60	1000
MDI-61331-003	FLT3(K663Q)	FLT3	65	1000
MDI-61331-003	FLT3(N841I)	FLT3	74	1000
MDI-61331-003	FLT3(R834Q)	FLT3	100	1000
MDI-61331-003	FLT3-autoinhibited	FLT3	89	1000
MDI-61331-003	FLT4	FLT4	86	1000
MDI-61331-003	FRK	FRK	70	1000
MDI-61331-003	FYN	FYN	88	1000
MDI-61331-003	GAK	GAK	58	1000
MDI-61331-003	GCN2(Kin.Dom.2,S808G)	EIF2AK4	98	1000
MDI-61331-003	GRK1	GRK1	65	1000
MDI-61331-003	GRK2	ADRBK1	94	1000
MDI-61331-003	GRK3	ADRBK2	81	1000
MDI-61331-003	GRK4	GRK4	35	1000
MDI-61331-003	GRK7	GRK7	52	1000
MDI-61331-003	GSK3A	GSK3A	100	1000
MDI-61331-003	GSK3B	GSK3B	85	1000
MDI-61331-003	HASPIN	GSG2	54	1000
MDI-61331-003	HCK	HCK	100	1000
MDI-61331-003	HIPK1	HIPK1	50	1000
MDI-61331-003	HIPK2	HIPK2	52	1000
MDI-61331-003	HIPK3	HIPK3	40	1000
MDI-61331-003	HIPK4	HIPK4	81	1000
MDI-61331-003	HPK1	MAP4K1	100	1000
MDI-61331-003	HUNK	HUNK	100	1000
MDI-61331-003	ICK	ICK	91	1000
MDI-61331-003	IGF1R	IGF1R	90	1000
MDI-61331-003	IKK-alpha	CHUK	80	1000
MDI-61331-003	IKK-beta	IKBKB	100	1000
MDI-61331-003	IKK-epsilon	IKBKE	97	1000
MDI-61331-003	INSR	INSR	100	1000
MDI-61331-003	INSRR	INSRR	95	1000
MDI-61331-003	IRAK1	IRAK1	72	1000
MDI-61331-003	IRAK3	IRAK3	65	1000
MDI-61331-003	IRAK4	IRAK4	92	1000
MDI-61331-003	ITK	ITK	91	1000
MDI-61331-003	JAK1(JH1domain-catalytic)	JAK1	88	1000
MDI-61331-003	JAK1(JH2domain-pseudokinase)	JAK1	84	1000
MDI-61331-003	JAK2(JH1domain-catalytic)	JAK2	24	1000
MDI-61331-003	JAK3(JH1domain-catalytic)	JAK3	24	1000
MDI-61331-003	JNK1	MAPK8	81	1000
MDI-61331-003	JNK2	MAPK9	95	1000
MDI-61331-003	JNK3	MAPK10	85	1000
MDI-61331-003	KIT	KIT	96	1000
MDI-61331-003	KIT(A829P)	KIT	54	1000
MDI-61331-003	KIT(D816H)	KIT	60	1000
MDI-61331-003	KIT(D816V)	KIT	61	1000
MDI-61331-003	KIT(L576P)	KIT	86	1000
MDI-61331-003	KIT(V559D)	KIT	91	1000
MDI-61331-003	KIT(V559D,T670I)	KIT	71	1000
MDI-61331-003	KIT(V559D,V654A)	KIT	100	1000
MDI-61331-003	KIT-autoinhibited	KIT	94	1000
MDI-61331-003	LATS1	LATS1	87	1000
MDI-61331-003	LATS2	LATS2	74	1000
MDI-61331-003	LCK	LCK	100	1000
MDI-61331-003	LIMK1	LIMK1	51	1000
MDI-61331-003	LIMK2	LIMK2	25	1000
MDI-61331-003	LKB1	STK11	97	1000
MDI-61331-003	LOK	STK10	99	1000
MDI-61331-003	LRRK2	LRRK2	61	1000
MDI-61331-003	LRRK2(G2019S)	LRRK2	88	1000
MDI-61331-003	LTK	LTK	100	1000
MDI-61331-003	LYN	LYN	100	1000
MDI-61331-003	LZK	MAP3K13	8.6	1000
MDI-61331-003	MAK	MAK	100	1000
MDI-61331-003	MAP3K1	MAP3K1	87	1000
MDI-61331-003	MAP3K15	MAP3K15	87	1000
MDI-61331-003	MAP3K2	MAP3K2	70	1000
MDI-61331-003	MAP3K3	MAP3K3	82	1000
MDI-61331-003	MAP3K4	MAP3K4	98	1000
MDI-61331-003	MAP4K2	MAP4K2	88	1000
MDI-61331-003	MAP4K3	MAP4K3	100	1000
MDI-61331-003	MAP4K4	MAP4K4	90	1000
MDI-61331-003	MAP4K5	MAP4K5	86	1000
MDI-61331-003	MAPKAPK2	MAPKAPK2	100	1000
MDI-61331-003	MAPKAPK5	MAPKAPK5	100	1000
MDI-61331-003	MARK1	MARK1	86	1000
MDI-61331-003	MARK2	MARK2	78	1000
MDI-61331-003	MARK3	MARK3	100	1000
MDI-61331-003	MARK4	MARK4	92	1000
MDI-61331-003	MAST1	MAST1	66	1000
MDI-61331-003	MEK1	MAP2K1	22	1000
MDI-61331-003	MEK2	MAP2K2	40	1000
MDI-61331-003	MEK3	MAP2K3	9.8	1000
MDI-61331-003	MEK4	MAP2K4	65	1000
MDI-61331-003	MEK5	MAP2K5	67	1000
MDI-61331-003	MEK6	MAP2K6	63	1000
MDI-61331-003	MELK	MELK	100	1000
MDI-61331-003	MERTK	MERTK	51	1000
MDI-61331-003	MET	MET	96	1000
MDI-61331-003	MET(M1250T)	MET	100	1000
MDI-61331-003	MET(Y1235D)	MET	72	1000
MDI-61331-003	MINK	MINK1	98	1000
MDI-61331-003	MKK7	MAP2K7	67	1000
MDI-61331-003	MKNK1	MKNK1	61	1000
MDI-61331-003	MKNK2	MKNK2	69	1000
MDI-61331-003	MLCK	MYLK3	100	1000
MDI-61331-003	MLK1	MAP3K9	100	1000
MDI-61331-003	MLK2	MAP3K10	80	1000
MDI-61331-003	MLK3	MAP3K11	100	1000
MDI-61331-003	MRCKA	CDC42BPA	100	1000
MDI-61331-003	MRCKB	CDC42BPB	87	1000
MDI-61331-003	MST1	STK4	100	1000
MDI-61331-003	MST1R	MST1R	100	1000
MDI-61331-003	MST2	STK3	85	1000
MDI-61331-003	MST3	STK24	82	1000
MDI-61331-003	MST4	MST4	86	1000
MDI-61331-003	MTOR	MTOR	94	1000
MDI-61331-003	MUSK	MUSK	94	1000
MDI-61331-003	MYLK	MYLK	98	1000
MDI-61331-003	MYLK2	MYLK2	100	1000
MDI-61331-003	MYLK4	MYLK4	52	1000
MDI-61331-003	MYO3A	MYO3A	100	1000
MDI-61331-003	MYO3B	MYO3B	100	1000
MDI-61331-003	NDR1	STK38	98	1000
MDI-61331-003	NDR2	STK38L	39	1000
MDI-61331-003	NEK1	NEK1	92	1000
MDI-61331-003	NEK10	NEK10	95	1000
MDI-61331-003	NEK11	NEK11	100	1000
MDI-61331-003	NEK2	NEK2	97	1000
MDI-61331-003	NEK3	NEK3	85	1000
MDI-61331-003	NEK4	NEK4	90	1000
MDI-61331-003	NEK5	NEK5	87	1000
MDI-61331-003	NEK6	NEK6	100	1000
MDI-61331-003	NEK7	NEK7	88	1000
MDI-61331-003	NEK9	NEK9	90	1000
MDI-61331-003	NIK	MAP3K14	87	1000
MDI-61331-003	NIM1	MGC42105	97	1000
MDI-61331-003	NLK	NLK	82	1000
MDI-61331-003	OSR1	OXSR1	64	1000
MDI-61331-003	p38-alpha	MAPK14	88	1000
MDI-61331-003	p38-beta	MAPK11	98	1000
MDI-61331-003	p38-delta	MAPK13	100	1000
MDI-61331-003	p38-gamma	MAPK12	95	1000
MDI-61331-003	PAK1	PAK1	94	1000
MDI-61331-003	PAK2	PAK2	60	1000
MDI-61331-003	PAK3	PAK3	100	1000
MDI-61331-003	PAK4	PAK4	64	1000
MDI-61331-003	PAK6	PAK6	100	1000
MDI-61331-003	PAK7	PAK7	69	1000
MDI-61331-003	PCTK1	CDK16	100	1000
MDI-61331-003	PCTK2	CDK17	73	1000
MDI-61331-003	PCTK3	CDK18	100	1000
MDI-61331-003	PDGFRA	PDGFRA	86	1000
MDI-61331-003	PDGFRB	PDGFRB	79	1000
MDI-61331-003	PDPK1	PDPK1	70	1000
MDI-61331-003	PFCDPK1(P.falciparum)	CDPK1	66	1000
MDI-61331-003	PFPK5(P.falciparum)	MAL13P1.279	80	1000
MDI-61331-003	PFTAIRE2	CDK15	95	1000
MDI-61331-003	PFTK1	CDK14	95	1000
MDI-61331-003	PHKG1	PHKG1	77	1000
MDI-61331-003	PHKG2	PHKG2	69	1000
MDI-61331-003	PIK3C2B	PIK3C2B	98	1000
MDI-61331-003	PIK3C2G	PIK3C2G	100	1000
MDI-61331-003	PIK3CA	PIK3CA	84	1000
MDI-61331-003	PIK3CA(C420R)	PIK3CA	98	1000
MDI-61331-003	PIK3CA(E542K)	PIK3CA	97	1000
MDI-61331-003	PIK3CA(E545A)	PIK3CA	100	1000
MDI-61331-003	PIK3CA(E545K)	PIK3CA	87	1000
MDI-61331-003	PIK3CA(H1047L)	PIK3CA	100	1000
MDI-61331-003	PIK3CA(H1047Y)	PIK3CA	93	1000
MDI-61331-003	PIK3CA(I800L)	PIK3CA	100	1000
MDI-61331-003	PIK3CA(M1043I)	PIK3CA	94	1000
MDI-61331-003	PIK3CA(Q546K)	PIK3CA	100	1000
MDI-61331-003	PIK3CB	PIK3CB	97	1000
MDI-61331-003	PIK3CD	PIK3CD	91	1000
MDI-61331-003	PIK3CG	PIK3CG	100	1000
MDI-61331-003	PIK4CB	PI4KB	80	1000
MDI-61331-003	PIKFYVE	PIKFYVE	92	1000
MDI-61331-003	PIM1	PIM1	97	1000
MDI-61331-003	PIM2	PIM2	99	1000
MDI-61331-003	PIM3	PIM3	87	1000
MDI-61331-003	PIP5K1A	PIP5K1A	75	1000
MDI-61331-003	PIP5K1C	PIP5K1C	81	1000
MDI-61331-003	PIP5K2B	PIP4K2B	60	1000
MDI-61331-003	PIP5K2C	PIP4K2C	100	1000
MDI-61331-003	PKAC-alpha	PRKACA	70	1000
MDI-61331-003	PKAC-beta	PRKACB	59	1000
MDI-61331-003	PKMYT1	PKMYT1	77	1000
MDI-61331-003	PKN1	PKN1	95	1000
MDI-61331-003	PKN2	PKN2	100	1000
MDI-61331-003	PKNB(M.tuberculosis)	pknB	98	1000
MDI-61331-003	PLK1	PLK1	100	1000
MDI-61331-003	PLK2	PLK2	93	1000
MDI-61331-003	PLK3	PLK3	95	1000
MDI-61331-003	PLK4	PLK4	72	1000
MDI-61331-003	PRKCD	PRKCD	96	1000
MDI-61331-003	PRKCE	PRKCE	100	1000
MDI-61331-003	PRKCH	PRKCH	90	1000
MDI-61331-003	PRKCI	PRKCI	95	1000
MDI-61331-003	PRKCQ	PRKCQ	34	1000
MDI-61331-003	PRKD1	PRKD1	100	1000
MDI-61331-003	PRKD2	PRKD2	100	1000
MDI-61331-003	PRKD3	PRKD3	100	1000
MDI-61331-003	PRKG1	PRKG1	56	1000
MDI-61331-003	PRKG2	PRKG2	89	1000
MDI-61331-003	PRKR	EIF2AK2	54	1000
MDI-61331-003	PRKX	PRKX	100	1000
MDI-61331-003	PRP4	PRPF4B	79	1000
MDI-61331-003	PYK2	PTK2B	95	1000
MDI-61331-003	QSK	KIAA0999	100	1000
MDI-61331-003	RAF1	RAF1	77	1000
MDI-61331-003	RET	RET	99	1000
MDI-61331-003	RET(M918T)	RET	68	1000
MDI-61331-003	RET(V804L)	RET	32	1000
MDI-61331-003	RET(V804M)	RET	25	1000
MDI-61331-003	RIOK1	RIOK1	9.3	1000
MDI-61331-003	RIOK2	RIOK2	69	1000
MDI-61331-003	RIOK3	RIOK3	9.6	1000
MDI-61331-003	RIPK1	RIPK1	97	1000
MDI-61331-003	RIPK2	RIPK2	42	1000
MDI-61331-003	RIPK4	RIPK4	74	1000
MDI-61331-003	RIPK5	DSTYK	92	1000
MDI-61331-003	ROCK1	ROCK1	86	1000
MDI-61331-003	ROCK2	ROCK2	80	1000
MDI-61331-003	ROS1	ROS1	98	1000
MDI-61331-003	RPS6KA4(Kin.Dom.1-N-terminal)	RPS6KA4	82	1000
MDI-61331-003	RPS6KA4(Kin.Dom.2-C-terminal)	RPS6KA4	80	1000
MDI-61331-003	RPS6KA5(Kin.Dom.1-N-terminal)	RPS6KA5	92	1000
MDI-61331-003	RPS6KA5(Kin.Dom.2-C-terminal)	RPS6KA5	84	1000
MDI-61331-003	RSK1(Kin.Dom.1-N-terminal)	RPS6KA1	80	1000
MDI-61331-003	RSK1(Kin.Dom.2-C-terminal)	RPS6KA1	78	1000
MDI-61331-003	RSK2(Kin.Dom.1-N-terminal)	RPS6KA3	73	1000
MDI-61331-003	RSK2(Kin.Dom.2-C-terminal)	RPS6KA3	93	1000
MDI-61331-003	RSK3(Kin.Dom.1-N-terminal)	RPS6KA2	97	1000
MDI-61331-003	RSK3(Kin.Dom.2-C-terminal)	RPS6KA2	85	1000
MDI-61331-003	RSK4(Kin.Dom.1-N-terminal)	RPS6KA6	97	1000
MDI-61331-003	RSK4(Kin.Dom.2-C-terminal)	RPS6KA6	77	1000
MDI-61331-003	S6K1	RPS6KB1	92	1000
MDI-61331-003	SBK1	SBK1	59	1000
MDI-61331-003	SGK	SGK1	95	1000
MDI-61331-003	SgK110	SgK110	100	1000
MDI-61331-003	SGK2	SGK2	95	1000
MDI-61331-003	SGK3	SGK3	87	1000
MDI-61331-003	SIK	SIK1	78	1000
MDI-61331-003	SIK2	SIK2	98	1000
MDI-61331-003	SLK	SLK	100	1000
MDI-61331-003	SNARK	NUAK2	36	1000
MDI-61331-003	SNRK	SNRK	95	1000
MDI-61331-003	SRC	SRC	88	1000
MDI-61331-003	SRMS	SRMS	89	1000
MDI-61331-003	SRPK1	SRPK1	100	1000
MDI-61331-003	SRPK2	SRPK2	85	1000
MDI-61331-003	SRPK3	SRPK3	97	1000
MDI-61331-003	STK16	STK16	26	1000
MDI-61331-003	STK33	STK33	100	1000
MDI-61331-003	STK35	STK35	81	1000
MDI-61331-003	STK36	STK36	96	1000
MDI-61331-003	STK39	STK39	62	1000
MDI-61331-003	SYK	SYK	100	1000
MDI-61331-003	TAK1	MAP3K7	86	1000
MDI-61331-003	TAOK1	TAOK1	69	1000
MDI-61331-003	TAOK2	TAOK2	100	1000
MDI-61331-003	TAOK3	TAOK3	93	1000
MDI-61331-003	TBK1	TBK1	100	1000
MDI-61331-003	TEC	TEC	85	1000
MDI-61331-003	TESK1	TESK1	95	1000
MDI-61331-003	TGFBR1	TGFBR1	93	1000
MDI-61331-003	TGFBR2	TGFBR2	100	1000
MDI-61331-003	TIE1	TIE1	84	1000
MDI-61331-003	TIE2	TEK	100	1000
MDI-61331-003	TLK1	TLK1	79	1000
MDI-61331-003	TLK2	TLK2	77	1000
MDI-61331-003	TNIK	TNIK	70	1000
MDI-61331-003	TNK1	TNK1	71	1000
MDI-61331-003	TNK2	TNK2	87	1000
MDI-61331-003	TNNI3K	TNNI3K	87	1000
MDI-61331-003	TRKA	NTRK1	45	1000
MDI-61331-003	TRKB	NTRK2	33	1000
MDI-61331-003	TRKC	NTRK3	89	1000
MDI-61331-003	TRPM6	TRPM6	75	1000
MDI-61331-003	TSSK1B	TSSK1B	60	1000
MDI-61331-003	TSSK3	TSSK3	94	1000
MDI-61331-003	TTK	TTK	85	1000
MDI-61331-003	TXK	TXK	95	1000
MDI-61331-003	TYK2(JH1domain-catalytic)	TYK2	64	1000
MDI-61331-003	TYK2(JH2domain-pseudokinase)	TYK2	76	1000
MDI-61331-003	TYRO3	TYRO3	74	1000
MDI-61331-003	ULK1	ULK1	87	1000
MDI-61331-003	ULK2	ULK2	98	1000
MDI-61331-003	ULK3	ULK3	59	1000
MDI-61331-003	VEGFR2	KDR	92	1000
MDI-61331-003	VPS34	PIK3C3	90	1000
MDI-61331-003	VRK2	VRK2	96	1000
MDI-61331-003	WEE1	WEE1	92	1000
MDI-61331-003	WEE2	WEE2	89	1000
MDI-61331-003	WNK1	WNK1	94	1000
MDI-61331-003	WNK2	WNK2	72	1000
MDI-61331-003	WNK3	WNK3	82	1000
MDI-61331-003	WNK4	WNK4	69	1000
MDI-61331-003	YANK1	STK32A	91	1000
MDI-61331-003	YANK2	STK32B	99	1000
MDI-61331-003	YANK3	STK32C	92	1000
MDI-61331-003	YES	YES1	94	1000
MDI-61331-003	YSK1	STK25	68	1000
MDI-61331-003	YSK4	MAP3K19	31	1000
MDI-61331-003	ZAK	ZAK	92	1000
MDI-61331-003	ZAP70	ZAP70	89	1000
