# Supplementary material for: Comparative Analysis of Small-Molecule LIMK1/2 Inhibitors: Chemical Synthesis, Biochemistry, and Cellular Activity
Source: J Med Chem. 2022 Oct 7;65(20):13705–13. doi: 10.1021/acs.jmedchem.2c00751 (PMC9619402; doi:10.1021/acs.jmedchem.2c00751)
Supplement: Supplementary file 2 — jm2c00751_si_002.csv [file jm2c00751_si_002.csv]

Compound	Smiles	RapidFire				NanoBRET		AlphaLISA pIC50a	Aq. Solubility	R/Ha Mic. Clint	IV Dose	Clint	VD	T½	Kinome S50
		pIC50a				pIC50a			(µM, pH 7)b	(µL/min/mg)b	(mg/kg)	(mL/min/kg)	(L/kg)	(h)	(#kinases, conc)d
		LIMK1b	LIMK2c	PAK	PAK	LIMK1	LIMK2	p-cofilin
				pLIMK1	pLIMK2
1	CCN1C(C(C2=CC=C(Cl)C=C2Cl)=CC3=C1N=C(NC4=CC=C(N5CCNCC5)C(F)=C4)N=C3)=O	8.13 ± 0.05	7.87 ± 0.13	6.61 ± 0.05	6.29 ± 0.14	7.16 ± 0.04	7.41 ± 0.05	7.50 ± 0.13	11	37/6	1	48.8	23.1	6.5	0.54 (468, 1000 nM)
2	FC(C1=NN(C2=C(Cl)C=CC=C2Cl)C(C3=CN=C(NC(C4CC4)=O)S3)=C1)F	7.75 ± 0.04	7.52 ± 0.04	7.00 ± 0.03	6.56 ± 0.06	7.09 ± 0.08	7.79 ± 0.02	7.40 ± 0.32
3	CCNC(NC1=NC=C(C2=CC(C3=C(C)C=C(OC)C=C3C)=NC(C4=NC=CN=C4)=N2)S1)=O	7.25 ± 0.06	6.87 ± 0.10	5.64 ± 0.06	6.15 ± 0.04	6.45 ± 0.14	6.33 ± 0.12	6.34 ± 0.05
4	FC(C1=NN(C2=C(Cl)C=CC=C2Cl)C(C3=CN=C(NC(C(C)C)=O)S3)=C1)F	8.19 ± 0.05	7.48 ± 0.03	7.15 ± 0.07	6.47 ± 0.10	7.12 ± 0.19	7.59 ± 0.28	7.36 ± 0.09	4	157/4	0.2c	30.7	2	1.1
5	CC1=NOC(C(NC2=CC(C(NC3=CC(C(F)(F)F)=CC=C3)=O)=CC=C2)=O)=C1	< 5	< 5	< 5	< 5	< 5	< 5	< 5d
6	C[C@H]1CN(C2=NC=NC3=C2C(C)=CN3)CCN1C(NC4=CC=CC(OC(N(C)C)=O)=C4)=O	8.70 ± 0.07	8.74 ± 0.12	7.68 ± 0.04	7.68 ± 0.07	8.28 ± 0.08	8.61 ± 0.04	8.52 ± 0.13
7	CN(C(OC1=CC(NC(C2(CCN(C3=NC=NC4=C3C(C)=CN4)CC2)CN)=O)=CC=C1)=O)C	7.91 ± 0.04	7.97 ± 0.08	6.53 ± 0.05	6.51 ± 0.04	7.63 ± 0.03	8.17d	7.05 ± 0.17	451	50/3	0.5	98.1	6.4	1.3	0.13 (468, 300 nM)
8	CC1=CNC2=C1C(C3=CC=C(NC(N(C4=CC=CC=C4)CCO)=O)C=C3)=NC=N2	6.43 ± 0.36	5.72 ± 0.27	5.69 ± 0.19	< 5	6.13 ± 0.15	6.26 ± 0.09	6.33 ± 0.20	28	18-Aug	1	4.2	0.5	2.2	0.07 (468, 1000 nM)
9	CCCCN(C(C1=CC=C(S(=O)(NC2=CC=CC=C2)=O)C=C1)=O)CC3=CC=CC=C3	6.70 ± 0.10	7.84 ± 0.05	6.71 ± 0.13	7.81 ± 0.03	6.64 ± 0.08	6.72 ± 0.07	6.59 ± 0.07	17	>500/450	nd	nd	nd	nd
10	CC(C(NC1=NC=C(C(NCCN(C(C2=CC=C(S(=O)(NC3=CC=CC=C3)=O)C=C2)=O)CC4=CC=CC=C4)=O)S1)=O)C	8.19 ± 0.05	8.26 ± 0.01	8.84 ± 0.09	8.15 ± 0.04	7.59 ± 0.20	7.57 ± 0.17	6.19 ± 0.17	14	503/356	nd	nd	nd	nd
11	O=C(NC1=NNC2=C1CN(C(NC3=C(CC)C=CC=C3CC)=O)C2)C4=CC=C(N5CCN(C)CC5)C=C4	6.39 ± 0.03	5.10 ± 0.04	6.24 ± 0.04	< 5	< 5	< 5	< 5
12	FC1=C(NC2=NNC(C)=C2)N=C(N[C@@H](C)C3=CC=C(F)C=C3)C(C#N)=C1	6.82 ± 0.06	5.71 ± 0.14	6.52 ± 0.01	5.18 ± 0.03	< 5	< 5	< 5d
13	CC1=C(CC2=C(F)C=C(Cl)C=C2)N3N=C(NC4=NNC(C)=C4)C=C(CN5CCOCC5)C3=N1	6.40 ± 0.03	< 5	5.98 ± 0.06	5.22 ± 0.05	< 5	< 5	< 5
14	NC1=C([N+]([O-])=O)C=CC(NCCNC2=NC(C3=C(Cl)C=C(Cl)C=C3)=C(N4C=NC=C4)C=N2)=N1	< 5	< 5	< 5	< 5	< 5	< 5	< 5
15	CC1=NC(N2CCN(CC2)CCO)=CC(NC3=NC=C(C(NC4=C(C)C=CC=C4Cl)=O)S3)=N1	7.23 ± 0.02	6.65 ± 0.09	5.99 ± 0.06	5.82 ± 0.06	5.75 ± 0.04	6.58 ± 0.15	7.13 ± 0.09
16	CN1N=CC(C2=C(C=NNC3=O)C4=C3C=C(NC([C@H](N)C5CCCCC5)=O)C=C4N2)=C1	6.09 ± 0.07	< 5	6.76 ± 0.12	5.47 ± 0.04	6.40 ± 0.04	6.56 ± 0.02	< 5
17	CN1C([C@@H](N2CCC3=C(C(N)=O)N(CC4=CC=CC=C4)N=C3C2=O)COC5=CC(Cl)=CC=C51)=O	6.1e	8.2e	5.5e	8.1e	6.77 ± 0.13	7.03 ± 0.07	7.04 ± 0.06	nd	19/23	1	18.8	1.7	1.3	0.01 (468, 1,000 nM)
21	O=C(C1=CC=C(S(=O)(NC2=CC=CC=C2)=O)C=C1)N(CC3=CC=CC=C3)CCC#N	6.45 ± 0.04	8.14 ± 0.06	6.84 ± 0.05	8.05 ± 0.04
22	O=C(C1=CC=C(S(=O)(NC2=CC=CC=C2)=O)C=C1)N(CC3=CC=CC=C3)CC	6.77 ± 0.14	7.90 ± 0.04	7.25 ± 0.06	8.19 ± 0.05
23	CN(C(C1=CC=C(S(=O)(NC2=CC(C)=CC=C2)=O)C=C1)=O)CC3=CC=CC=C3	5.75 ± 0.12	6.57 ± 0.01	5.96 ± 0.06	6.70 ± 0.11
24	O=C(C1=CC=C(S(=O)(NC2=CC(Cl)=CC=C2)=O)C=C1)N(CC3=CC=CC=C3)CCC	6.24 ± 0.06	7.40 ± 0.07	6.20 ± 0.10	7.30 ± 0.04
